# Supplementary material for: Short-Term Supplementation of Sodium Nitrate vs. Sodium Chloride Increases Homoarginine Synthesis in Young Men Independent of Exercise
Source: Int J Mol Sci. 2022 Sep 13;23(18):10649. doi: 10.3390/ijms231810649 (PMC9504822; doi:10.3390/ijms231810649)
Supplement: Supplementary file 1 [file ijms-23-10649-s001.zip]

Archive with 1 entries (1 files):
- ijms-1857735-supplementary.pdf
